# Supplementary material for: Intermittent fasting for rheumatic diseases: a systematic review and meta-analysis of conflicting evidence from observational studies and randomized controlled trials
Source: PeerJ. 2026 Apr 27;14:e21185. doi: 10.7717/peerj.21185 (PMC13131347; doi:10.7717/peerj.21185)
Supplement: Supplemental Information 2 [file peerj-14-21185-s002.xlsx]

## Sheet: Sheet1
author	disease	n	Age	Study_Design	VAS		DAS28(ESR)		DAS28(CRP)		BASDAI		MS		ESR		CRP		Notes
					base	outcome	base	outcome	base	outcome	base	outcome	base	outcome	base	outcome	base	outcome
Adawi M	PsA	37	43.32±7.81	Intermittent circadian fasting	n	n	n	n	n	n	2.83±1.03	2.08±0.67	n	n	n	n	14.08±4.65	12.16±4.46
Ben Nessib D(RA)	RA	36	57.5 ± 10.9	Ramadan intermittent fasting	4.8 ± 2.9	3.6 ± 3.3	4.3 ± 1.3	3.5 ± 1.4	3.4 ± 1.2	2.9 ± 1.3	n	n	20.4±46.7	15.1±42.7	36.9±24.5	22.4 ± 16.2	7.9 ± 16.1	3.9 ± 5.1
Ben Nessib D(SPA)	SPA	20	47 ± 12.6	Ramadan intermittent fasting	4.2 ± 2.6	3.7 ± 1.8	n	n	n	n	2.9±2	2.8±1.9	12.9±27	5±14.6	24.5 ± 12.8	20.2 ± 19.9	4.3 ± 3.4	7.0 ± 13.6
Mougui A(RA)	RA	49	n	Ramadan Intermittent fasting	5.76 ± 2.16	3.14 ± 1.47	4±0.1	2.55±1.39	4.06 ± 0.89	2.15 ± 0.77	n	n	47.76±39.68	11.73±11.11	n	n	n	n
Mougui A(SPA)	SPA	22	n	Ramadan Intermittent fasting	5.14 ± 1.93	3.05 ± 1.70	n	n	n	n	4.92±0.88	2.28±0.81	n	n	n	n	n	n
Siddique S	RA	120	39	Ramadan fasting	n	n	4.35 ± 0.9	3.49 ± 0.90	?	?	n	n	n	n	n	n	n	n
Haupl T	RA	20	49.2±16.58	bowel cleansing and 7-day fasting	n	n	4.39±1.32	3.22±1.43	n	n	n	n	n	n	n	n	n	n
