# Supplementary material for: Intermittent fasting for rheumatic diseases: a systematic review and meta-analysis of conflicting evidence from observational studies and randomized controlled trials
Source: PeerJ. 2026 Apr 27;14:e21185. doi: 10.7717/peerj.21185 (PMC13131347; doi:10.7717/peerj.21185)
Supplement: Supplemental Information 3 [file peerj-14-21185-s003.xlsx]

## Sheet: Sheet1
author	disease	n		Age		Study_Design	VAS		DAS28(ESR)		DAS28(CRP)		BASDAI		MS		ESR		CRP		Notes
		IF	Control	IF	Control
Ranjbar M.	RA	22	22	56.41 ± 5.44	58.00 ± 6.85
		IF+PBD	DGE	IF+PBD	DGE
Hartmann A. M.	RA	25	25	52.8 ± 6.8	51.2 ± 11.5

## Sheet: Sheet2
Study_ID	Study_Design	Outcome	Group	Timepoint	N	Mean	SD	Notes
Hartmann 2022	RCT	DAS28（ESR）	Intervention	Final	25	3.2	2.17	Final Mean calculated from Baseline + Change. SD is Baseline SD used as a proxy.
Hartmann 2022	RCT	DAS28（ESR）	Control	Final	25	3.29	2.45	Final Mean calculated from Baseline + Change. SD is Baseline SD used as a proxy.
Hartmann 2022	RCT	CDAI	Intervention	Final	25	11.34	14.55	Final Mean calculated from Baseline + Change. SD is Baseline SD used as a proxy.
Hartmann 2022	RCT	CDAI	Control	Final	25	10.36	14.22	Final Mean calculated from Baseline + Change. SD is Baseline SD used as a proxy.
Hartmann 2022	RCT	ESR	Intervention	Final	25	12.78	12.45	Final Mean calculated from Baseline + Change. SD is Baseline SD used as a proxy.
Hartmann 2022	RCT	ESR	Control	Final	25	19.07	11.77	Final Mean calculated from Baseline + Change. SD is Baseline SD used as a proxy.
Hartmann 2022	RCT	hs-CRP (ng/mL)	Intervention	Final	25	2180	3540	Original data in mg/L, converted to ng/mL. Final Mean calculated. SD is Baseline SD proxy.
Hartmann 2022	RCT	hs-CRP (ng/mL)	Control	Final	25	7910	4010	Original data in mg/L, converted to ng/mL. Final Mean calculated. SD is Baseline SD proxy.
Ranjbar 2025	RCT	DAS28	Intervention	Final	22	3.17	0.99	SD calculated from 95% CI provided in the paper.
Ranjbar 2025	RCT	DAS28	Control	Final	22	3.82	1.01	SD calculated from 95% CI provided in the paper.
Ranjbar 2025	RCT	CDAI	Intervention	Final	22	10.95	6.41	SD calculated from 95% CI provided in the paper.
Ranjbar 2025	RCT	CDAI	Control	Final	22	17.9	8.41	SD calculated from 95% CI provided in the paper.
Ranjbar 2025	RCT	ESR	Intervention	Final	22	19.4	77.93	SD calculated from a very wide 95% CI.
Ranjbar 2025	RCT	ESR	Control	Final	22	16.9	13.51	SD calculated from 95% CI provided in the paper.
Ranjbar 2025	RCT	hs-CRP (ng/mL)	Intervention	Final	22	5095.69	5291.5	SD calculated from 95% CI provided in the paper.
Ranjbar 2025	RCT	hs-CRP (ng/mL)	Control	Final	22	4655.42	3897.6	SD calculated from 95% CI provided in the paper.
