# Supplementary material for: Intermittent fasting for rheumatic diseases: a systematic review and meta-analysis of conflicting evidence from observational studies and randomized controlled trials
Source: PeerJ. 2026 Apr 27;14:e21185. doi: 10.7717/peerj.21185 (PMC13131347; doi:10.7717/peerj.21185)
Supplement: Supplemental Information 4 [file peerj-14-21185-s004.xlsx]

## Sheet: Sheet1
base MEAN	outcome MEAN	base SD	outcome SD	n	r			MEAN D	SE D
					r=0.3	r=0.5	r=0.8		0.3	0.5	0.8
2.83	2.08	1.03	0.67	37	0.3	0.5	0.8	-0.75	0.172089	0.148842	0.104706	Adawi M	BASDAI
14.08	12.16	4.65	4.46	37	0.3	0.5	0.8	-1.92	0.886394	0.749326	0.474532	Adawi M	hs-CRP
4.8	3.6	2.9	3.3	36	0.3	0.5	0.8	-1.2	0.613686	0.519882	0.332833	Ben Nessib D(RA)	VAS
4.3	3.5	1.3	1.4	36	0.3	0.5	0.8	-0.8	0.266562	0.225462	0.143178	Ben Nessib D(RA)	DAS28（ESR）
3.4	2.9	1.2	1.3	36	0.3	0.5	0.8	-0.5	0.246869	0.208833	0.132707	Ben Nessib D(RA)	DAS28（CRP）
20.4	15.1	46.7	42.7	36	0.3	0.5	0.8	-5.3	8.83133	7.47234	4.75405	Ben Nessib D(RA)	MS
36.9	22.4	24.5	16.2	36	0.3	0.5	0.8	-14.5	4.16517	3.59703	2.51468	Ben Nessib D(RA)	ESR
7.9	3.9	16.1	5.1	36	0.3	0.5	0.8	-4	2.56013	2.37528	2.06723	Ben Nessib D(RA)	hs-CRP
4.2	3.7	2.6	1.8	20	0.3	0.5	0.8	-0.5	0.599667	0.515752	0.354401	Ben Nessib D(SpA)	VAS
2.9	2.8	2	1.9	20	0.3	0.5	0.8	-0.1	0.516236	0.436463	0.276586	Ben Nessib D(SpA)	BASDAI
12.9	5	27	14.6	20	0.3	0.5	0.8	-7.9	5.93987	5.23431	3.94614	Ben Nessib D(SpA)	MS
24.5	20.2	12.8	19.9	20	0.3	0.5	0.8	-4.3	4.5112	3.90596	2.75951	Ben Nessib D(SpA)	ESR
4.3	7	3.4	13.6	20	0.3	0.5	0.8	2.7	2.90496	2.74117	2.47524	Ben Nessib D(SpA)	hs-CRP
5.76	3.14	2.16	1.47	49	0.3	0.5	0.8	-2.62	0.316917	0.272977	0.188776	Mougui A(RA)	VAS
4	2.55	0.1	1.39	49	0.3	0.5	0.8	-1.45	0.194763	0.191828	0.187339	Mougui A(RA)	DAS28（ESR）
4.06	2.15	0.89	0.77	49	0.3	0.5	0.8	-1.91	0.140975	0.119497	0.0767344	Mougui A(RA)	DAS28（CRP）
47.76	11.73	39.68	11.11	49	0.3	0.5	0.8	-36.03	5.40866	5.06507	4.50075	Mougui A(RA)	MS
5.14	3.05	1.93	1.7	22	0.3	0.5	0.8	-2.09	0.45956	0.389283	0.249117	Mougui A(SpA)	VAS
4.92	2.28	0.88	0.81	22	0.3	0.5	0.8	-2.64	0.213501	0.180618	0.114816	Mougui A(SpA)	BASDAI
4.35	3.49	0.9	0.9	120	0.3	0.5	0.8	-0.86	0.0972111	0.0821584	0.0519615	Siddique S	DAS28
4.39	3.22	1.32	1.43	20	0.3	0.5	0.8	-1.17	0.364331	0.308196	0.195849	Haupl T	DAS28
